# Supplementary material for: Perturbations of the ZED1 pseudokinase activate plant immunity
Source: PLoS Pathog. 2019 Jul 3;15(7):e1007900. doi: 10.1371/journal.ppat.1007900 (PMC6634424; doi:10.1371/journal.ppat.1007900)
Supplement: S2 File — Core kinase domain alignment used for phylogenetic inference of the trees shown in Fig 3B and S4 Fig, panel A. (ALN) [file ppat.1007900.s029.aln]

CLUSTAL W (1.99) multiple sequence alignment


ZRK6          QSNRASRI-DVY-YRC-YKGMLDD------------RPVLIKKGKYTLDMK------EIC
ZRK15         ESNRVSELFDEIPYDWYYSGKNNNHHH-------HHKLLLIKKWRYRFSEH---NGGNFC
ZRK12         VSNLVSELSHDFDYKW-YSGKNEN----------HDMILVRKAFSQSVYYK-----DTFF
ZRK13         HSNLVHQ--EEFYCQW-YSGKNEN----------HPMILIRKDSNVR-------GGDLVC
ZRK14         DSNFVLRLEVPF--KW-YSGKNEN----------HPMILIKKDVGWWSGLR----VDRLC
ZRK4          ESNLVIR----F-NFM-YRGILQN------------RPVLIKRATWN-YYK-SDTLEKIC
ZRK2          SSCFVTA--EGF-YVW-YKGIIED------------RSYMIKRFSEYKVTQ--YRVAEVY
ZRK1          SSCFVSQ--DVY-YKW-YRGEIED------------RSYMIKRFSEDEITGKRHRVKEVY
ZRK3          LSCFVAE--EGF-YIW-YKGVIED------------RSYMIKRFSEYKVTD--YRVSEVY
ZED1          ESRIISS--WGY-FIW-YKGVIEE------------RQVSIKKWSSQ-NLS---SFTEAY
ZRK7          WSYAIGV--DRF--VW-YKGTIEN------------RAVLIKYYKGE-PFN--FDPDNFY
ZRK10         WNYVISE--DRF--VW-YKGMIEN------------RPVLIKKFQDCSVFD----ADNFY
IRAK4(4U97_A) GGNKMGE--GGF-GVV-YKGYVNN------------TTVAVKKLAAMVDITTEELKQQFD
Pto(3HGK_A)   HKFLIGH--GVF-GKV-YKGVLRD-----------GAKVALKRRTPE-SSQ---GIEEFE
BRI1(5LPV_A)  NDSLIGS--GGF-GDV-YKAILKD-----------GSAVAIKKLIHV-SGQ---GDREFM
BAK1(3UIM_A)  NKNILGR--GGF-GKV-YKGRLAD-----------GXLVAVKRLKEERTQG---GELQFQ
PBL28         DENLLGK--GGF-GRV-YQGTLKT-----------GEVVAIKKMDLP-TFKKADGEREFR
PBL20         RKLKIGE--GGF-GSV-YKATINNPTVGDSHS--SPLTVAVKKLNRQ-SLQ---GHKQWL
PBL19         RKLVIGE--GGF-GIV-YKGKILSNGDSSD----PPLVVAIKKLNRQ-GLQ---GHKQWL
PBL37         RGLLIGE--GGF-GCV-YRGVVDVSDSNGFD---SKINVAVKQLNRQ-GLQ---GHKEWI
PBL38         RSLMIGE--GGF-GGV-FRGVIQN----PQDSR-KKIDIAVKQLSRR-GLQ---GHKEWV
PBL39         RSVMIGE--GGF-GCV-FRGTVRN----LEDSS-VKIEVAVKQLGKR-GLQ---GHKEWV
PBL40         RSGMIGE--GGF-GCV-FWGTIKN----LEDPS-KKIEVAVKQLGKR-GLQ---GHKEWV
CDG1          NESLIGR--GGF-GTV-YKGRLST-----------GQNIAVKMLDQS-GIQ---GDKEFL
PBL41         MDCMIGE--GGF-GRV-YKGFLTS----------LNQVVAVKRLDRN-GLQ---GTREFF
PBL42         QECLLGE--GGF-GRV-YKGTLKS----------TGQVVAVKQLDKH-GLH---GNKEFQ
PBL43         QECLLGE--GGF-GRV-YKGTLQS----------TGQLVAVKQLDKH-GLH---GNKEFL
PBL21         EVNLLGE--GGF-GRV-YKGRLDS-----------GQVVAIKQLNPD-GLQ---GNREFI
PBL22         EGNIIGK--GGF-GSV-YKGRLDS-----------GQVVAIKQLNPD-GHQ---GNQEFI
PBL24         QEFLIGE--GGF-GRV-YKGKMEK----------TGQVVAVKQLDRN-GLQ---GNREFL
PBL26         QECLIGE--GGF-GRV-YKGKLEK----------TGMIVAVKQLDRN-GLQ---GNKEFI
PBL25         QECLIGE--GGF-GRV-YKGKLEN----------PAQVVAVKQLDRN-GLQ---GQREFL
PBL5          SDCFLGE--GGF-GKV-FKGTIEK----------LDQVVAIKQLDRN-GVQ---GIREFV
PBL6          SDCFLGE--GGF-GKV-YKGFIEK----------INQVVAIKQLDRN-GAQ---GIREFV
PBL23         PDNQLGE--GGF-GRV-YKGQIET----------PEQVVAVKQLDRN-GYQ---GNREFL
PBL7          KECLIGE--GGF-GRV-YKGYLAS----------TSQTAAIKQLDHN-GLQ---GNREFL
PBS1          PDTFLGE--GGF-GRV-YKGRLDS----------TGQVVAVKQLDRN-GLQ---GNREFL
PBL27         PECLLGE--GGF-GRV-YKGRLET----------TGQIVAVKQLDRN-GLQ---GNREFL
PBL30         PDSMLGQ--GGF-GKV-YRGWVDATTLAPSRVG-SGMIVAIKRLNSE-SVQ---GFAEWR
PBL33         KYNFLGE--GGF-GEV-YKGFVDDS----LKTGLKDQPVAVKALKRE-GGQ---GHREWL
PBL16         QDRVLGG--GGF-GSV-YKGFIKEDLGDQEVP--EPLPVAVKVHDGDNSFQ---GHREWL
PBL15         GNYLLGE--GGF-GKV-YKGYVDDY----LRQSLKAQPVAVKLLDIE-GLQ---GHREWL
PBL36         PESLLGE--GGF-GCV-FKGWIEENGTAPVKPG-TGLTVAVKTLNPD-GLQ---GHKEWL
PBL35         PESLLGE--GGF-GCV-FKGWVEENGTAPVKPG-TGLTVAVKTLNPD-GLQ---GHKEWL
PBL34         PESLLGE--GGF-GCV-FKGWIEENGTAPVKPG-TGLTVAVKTLNPD-GLQ---GHKEWL
PBL17         PDYILGE--GGF-GVV-YKGVIDES----VRVGFKSTKVAIKELNPE-GFQ---GDREWL
PBL12         RSNMLGE--GGF-GPV-YKGFIDDK----VKPGIEAQPVAVKALDLH-GHQ---GHREWL
PBL8          PDYILGE--GGF-GTV-YKGYIDDN----LRVGLKSLPVAVKVLNKE-GLQ---GHREWL
RIPK          STNFLGE--GGF-GPV-HKGFIDDK----LRPGLKAQPVAVKLLDLE-GLQ---GHREWL
PBL13         SSNFLGE--GGF-GPV-HKGFIDDK----LRPGLKAQPVAVKLLDLD-GLQ---GHREFM
PBL29         PESLIGE--GGF-GFV-HKGCINGG------PG-IELAVAVKKLKTE-GLQ---GHKEWL
PBL2          QDNLLGE--GGF-GCV-FKGWIDQTSLTASRPG-SGIVVAVKQLKPE-GFQ---GHKEWL
PBL3          PDSLLGE--GGF-GYV-FKGWIDGTTLTASKPG-SGIVVAVKKLKTE-GYQ---GHKEWL
PBL4          PDSVIGE--GGF-GYV-YKGWIDERTLSPSKPG-SGMVVAVKKLKEE-GFQ---GHRQWL
PBL18         PNSMIGE--GGF-GCV-YKGWIGERSLSPSKPG-SGMVVAVKKLKSE-GFQ---GHKEWL
BIK1          PDSVIGE--GGF-GCV-FKGWLDESTLTPTKPG-TGLVIAVKKLNQE-GFQ---GHREWL
PBL1          SDSVVGE--GGF-GCV-FRGWLDETTLTPTKSS-SGLVIAVKRLNPD-GFQ---GHREWL
PBL11         PDSVVGE--GGF-GCV-FKGWIDESSLAPSKPG-TGIVIAVKRLNQE-GFQ---GHREWL
PBL9          PDSVLGE--GGF-GCV-FKGWIDEKSLTASRPG-TGLVIAVKKLNQD-GWQ---GHQEWL
PBL10         PDSVLGE--GGF-GSV-FKGWIDEQTLTASKPG-TGVVIAVKKLNQD-GWQ---GHQEWL
PBL32         SENVLGE--GGF-GKV-FKGWLEDKT--PGKQS-NGTVIAVKKLNAE-SFQ---GFEEWQ
PBL31         PESVIGE--GGF-GQV-FKGWVDEKTLAPSRAG-VGIPVAVKKSNPD-SEQ---GLHEWQ


ZRK6          RDIAISSMVSGHKNFLKLLGCCLEFT----P-PVLVFEYAEVITLGPL--LTSHPG----
ZRK15         RDIAISSIVSGHKNFMQLVGCCLESE----H-PVLVYRASKKPTSLDL----------KM
ZRK12         RDIAVSSMVSGHKNFLKLIGYCLEFE----E-PVMVYH-----GVKKH---YHLE---SS
ZRK13         RNIAVSSMVSGHKNFMKLVGCCLELK----Y-PVTVYH-----GVKKH---YGLE---ID
ZRK14         RDIAVSSMVSGHKNFMKLVGCCLELD----Y-PVMVYH-----SVKKH---YKLE---IS
ZRK4          RDIAVSSMVSGHKNFLKLLGCCLEFE----H-PVLVCEYAERIPFNTP-----NP---EM
ZRK2          NEIVLSARMSNHNNFLKLIGFCLEFS----L-PVLVFEYAEHGVLNHRGGVIVNGE--EV
ZRK1          NDIVLSARMSNHSNFLQLLGCCLEFP----F-PVLVFEFAEHGAMNQRGGVIVNGE--ES
ZRK3          KDIVLSARMSNHNNFLKLLGCCLEFP----F-PVLVFEFAEHGVLNYRGGITVNGE--ES
ZED1          RDISVSSQMSGHKNALKLIGCCLEFD----L-PALVCEYTEHGPLNRDGGLSS-----GV
ZRK7          RDIAVSSMMSSHKNVLKLLGCCLEFP----R-PVLVCEYPEKGALA----YIGGAGEVIK
ZRK10         RDIAVSSLMSSHKNVLKLLGCCLEFP----R-PVLVCEYPEHGALN----CIRCGKEGVR
IRAK4(4U97_A) QEIKVMAKCQ-HENLVELLGFSSDGD----D-LCLVYVYMPNGSLLDR--LSCLDG--TP
Pto(3HGK_A)   TEIETLSFCR-HPHLVSLIGFCDERN----E-MILIYKYMENGNLKRH--LYGSDLP-TM
BRI1(5LPV_A)  AEMETIGKIK-HRNLVPLLGYCKVGD----E-RLLVYEFMKYGSLEDV--LHDPKKA-GV
BAK1(3UIM_A)  TEVEMISMAV-HRNLLRLRGFCMTPT----E-RLLVYPYMANGSVASC--LRERPES-QP
PBL28         VEVDILSRLD-HPNLVSLIGYCADGK----H-RFLVYEYMQNGNLQDH--LNGIK---EA
PBL20         AEVHFLGVVN-HPNVVRLLGYCSEDR----E-RLLVYELMSNRSLEDH--LFTLR---TL
PBL19         AEVQFLGVVN-HPNVVKLIGYCSEDGETGIE-RLLVYEYMSNRSLEDH--LFPRR---SH
PBL37         NEVNFLGVVN-HPNLVKLVGYCADDDERGMQ-RLLVYELMCNKSLEDH--LVGRVV--SV
PBL38         TEVNVLGVVE-HPNLVKLIGYCAEDDERGIQ-RLLVYEYVQNRSVQDH--LSNRFI--VT
PBL39         TEVNFLGIVE-HTNLVKLLGYCAEDDERGIQ-RLLVYEYMPNRSVEFH--LSPRS---LT
PBL40         TEVNFLGVVE-HSNLVKLLGHCAEDDERGIQ-RLLVYEYMPNQSVEFH--LSPRS---PT
CDG1          VEVLMLSLLH-HRNLVHLFGYCAEGD----Q-RLVVYEYMPLGSVEDH--LYDLSEG-QE
PBL41         AEVMVLSLAQ-HPNLVNLIGYCVEDE----Q-RVLVYEFMPNGSLEDH--LFDLPEG-SP
PBL42         AEVLSLGQLD-HPNLVKLIGYCADGD----Q-RLLVYDYISGGSLQDH--LHEPKAD-SD
PBL43         AEVLSLAKLE-HPNLVKLIGYCADGD----Q-RLLVFEYVSGGSLQDH--LYEQKPG-QK
PBL21         VEVLMLSLLH-HPNLVTLIGYCTSGD----Q-RLLVYEYMPMGSLEDH--LFDLESN-QE
PBL22         VEVCMLSVFH-HPNLVTLIGYCTSGA----Q-RLLVYEYMPMGSLEDH--LFDLEPD-QT
PBL24         VEIFRLSLLH-HPNLANLIGYCLDGD----Q-RLLVHEFMPLGSLEDH--LLDVVVG-QQ
PBL26         VEVLMLSLLH-HKHLVNLIGYCADGD----Q-RLLVYEYMSRGSLEDH--LLDLTPD-QI
PBL25         VEVLMLSLLH-HRNLVNLIGYCADGD----Q-RLLVYEYMPLGSLEDH--LLDLEPG-QK
PBL5          VEVLTLSLAD-HPNLVKLIGFCAEGD----Q-RLLVYEYMPQGSLEDH--LHVLPSG-KK
PBL6          VEVLTLSLAD-HPNLVKLIGFCAEGV----Q-RLLVYEYMPLGSLDNH--LHDLPSG-KN
PBL23         VEVMMLSLLH-HQNLVNLVGYCADGD----Q-RILVYEYMQNGSLEDH--LLELARNKKK
PBL7          VEVLMLSLLH-HPNLVNLIGYCADGD----Q-RLLVYEYMPLGSLEDH--LHDISPG-KQ
PBS1          VEVLMLSLLH-HPNLVNLIGYCADGD----Q-RLLVYEFMPLGSLEDH--LHDLPPD-KE
PBL27         VEVLMLSLLH-HPNLVNLIGYCADGD----Q-RLLVYEYMPLGSLEDH--LHDLPPD-KE
PBL30         SEVNFLGMLS-HRNLVKLLGYCREDK----E-LLLVYEFMPKGSLESH--LFRR----ND
PBL33         AEVIILGQLK-HPHLVNLVGYCCEDD----E-RLLVYEYMERGNLEDH--LFQKY---GG
PBL16         AEVIFLGQLS-HPNLVKLIGYCCEDN----H-RVLIYEYMARGSVENN--LFSRV---LL
PBL15         SEVIFLGQLK-HPNLVKLIGYCCEEE----E-RVLIYEFMPRGSLENH--LFRRI---SL
PBL36         AEINFLGNLV-HPSLVKLVGYCMEED----Q-RLLVYEFMPRGSLENH--LFRR----TL
PBL35         AEINYLGNLL-HPNLVKLVGYCIEDD----Q-RLLVYEFMPRGSLENH--LFRR----SL
PBL34         AEINFLGNLL-HPNLVKLVGYCIEDD----Q-RLLVYEFMPRGSLENH--LFRR----SL
PBL17         AEVNYLGQLS-HPNLVKLIGYCCEDD----H-RLLVYEYMAMGSLEKH--LFRRV---GC
PBL12         AEILFLGQLS-NKHLVKLIGFCCEEE----Q-RVLVYEYMPRGSLENQ--LFRRN---SL
PBL8          TEVNFLGQLR-HPNLVKLIGYCCEDD----H-RLLVYEFMLRGSLENH--LFRKT---TA
RIPK          TEVMFLGQLK-HKNLVKLIGYCCEEE----H-RTLVYEFMPRGSLENQ--LFRRY---SA
PBL13         TEVMCLGKLK-HPNLVKLIGYCCEEA----H-RLLVYEFMPRGSLESQ--LFRRC---SL
PBL29         REVNYLGRLH-HPNLVKLIGYSLENE----H-RLLVYEHLPNGSLENH--LFERS---SS
PBL2          TEVNYLGQLS-HPNLVLLVGYCAEGE----N-RLLVYEFMPKGSLENH--LFRRG---AQ
PBL3          TEVNYLGQLS-HPNLVKLVGYCVEGE----N-RLLVYEFMPKGSLENH--LFRRG---AQ
PBL4          AEVDCLGRLH-HMNLVKLIGYCSKGD----HIRLLVYEYMPKGSLENH--LFRRG---AE
PBL18         TEVHYLGRLH-HMNLVKLIGYCLEGE----K-RLLVYEYMPKGSLENH--LFRRG---AE
BIK1          TEINYLGQLS-HPNLVKLIGYCLEDE----H-RLLVYEFMQKGSLENH--LFRRGAY-FK
PBL1          TEINYLGQLS-HPNLVKLIGYCLEDE----Q-RLLVYEFMHKGSLENH--LFANGNKDFK
PBL11         AEINYLGQLD-HPNLVKLIGYCLEEE----H-RLLVYEFMTRGSLENH--LFRRGTF-YQ
PBL9          AEVNYLGQFS-HRHLVKLIGYCLEDE----H-RLLVYEFMPRGSLENH--LFRRGLY-FQ
PBL10         AEVNYLGQFS-HPNLVKLIGYCLEDE----H-RLLVYEFMPRGSLENH--LFRRGSY-FQ
PBL32         CEVNFLGRVS-HPNLVKLLGYCLEGE----E-LLLVYEYMQKGSLENH--LFRKGSA-VQ
PBL31         CEVRFLGKFH-HPNLVKLLGYCWEEN----Q-FLLVYEYLPKGSLENH--LFSKG---AE


ZRK6          ---YLRRIKIAREVANALTYLHTAFSR--VFIHSNLDPFTIFL-DGNGVAKLGNFCNCIT
ZRK15         VVSWRQRLKIAEEIATALAYLHTAFPR--PFVYRILRLEDILLDDEDGVAKLCNFSYCVS
ZRK12         EQPWKRRMKIAEDIATALAYLHTAFPR--PFVYRCLSLTNILL-DEDGVAKLMDFSFCVS
ZRK13         EKPWKRRMKIAEDIATALAYLHTAFPR--PLVYMILSHRNILL-DEDGVAKLTDFSHCVS
ZRK14         EQPWKKRMKIAEDIATALAYLHTAFPR--PFVYRILSHWNILL-DEDGVAKLTDFSHCVS
ZRK4          LLPWRMRIKIAKEIAIAVSYLHTALSR--TMIHTDIQPFNIFV-DSNGTAKLSDFCLCIA
ZRK2          ILPLSLRLKIGKEIANAVTYLHMAFPK--ILIHRHIKPRNVFL-DENWTPKLSDFSISIN
ZRK1          LLPWSVRLKIGKEIANAVTYLHTAFPK--IIIHRDVKPMHVFL-DKNWTAKLSDLSFSIS
ZRK3          LLPLSLRLKIGKEIANALAYLHMAFPK--IIIYRDVKPLHVFL-DNNWTAKLSDLSFSIS
ZED1          VLPWKVRLKIAKEIASSVTYLHTAFPE--TIVHRNINPTNIFI-DENWTAKLSDFWFCVA
ZRK7          PLAWSVRLKIAKEIADAVTYLHTEFPR--TIIHRDLKLTNIFL-DENWTAKLSSFSLSIP
ZRK10         SFPWNVRLRIAKEIADAVAYLHTEFPR--TIIHRDLKLANIFL-DENWSAKLSSFSLSIV
IRAK4(4U97_A) PLSWHMRCKIAQGAANGINFLHEN-----HHIHRNIKSANILL-DEAFTAKISDFGLARA
Pto(3HGK_A)   SMSWEQRLEICIGAARGLHYLHTR-----AIIHRDVKSINILL-DENFVPKITDFGISKK
BRI1(5LPV_A)  KLNWSTRRKIAIGSARGLAFLHHNCSP--HIIHRDMKSSNVLL-DENLEARVSDFGMARL
BAK1(3UIM_A)  PLDWPKRQRIALGSARGLAYLHDHCDP--KIIHRDVKAANILL-DEEFEAVVGDFGLAKL
PBL28         KISWPIRLRIALGAAKGLAYLHSSSSVGIPIVHRDFKSTNVLL-DSNYNAKISDFGLAKL
PBL20         TLSWKQRLEIMLGAAQGLAYLH---EI--QVIYRDFKSSNVLL-NEEFHPKLSDFGLARE
PBL19         TLPWKKRLEIMLGAAEGLTYLH---DL--KVIYRDFKSSNVLL-DDQFCPKLSDFGLARE
PBL37         SLPWMMRLKIAQDAAQGLAYLHEEMDF--QLIFRDFKSSNILL-DERFGAKLSDFGLARQ
PBL38         PLPWSTRLKIAQDTARGLAYLHQGMEF--QIIFRDFKSSNILL-DENWNAKLSDFGLARM
PBL39         VLTWDLRLRIAQDAARGLTYLHEEMEF--QIIFRDFKSSNILL-DEDWKAKLSDFGLARL
PBL40         VLTWDLRLRIAQDAARGLTYLHEEMDF--QIIFRDFKSSNILL-DENWTAKLSDFGLARL
CDG1          ALDWKTRMKIALGAAKGLAFLHNEAQP--PVIYRDLKTSNILL-DHDYKPKLSDFGLAKF
PBL41         SLDWFTRMRIVHGAAKGLEYLHDYADP--PVIYRDFKASNILL-QSDFNSKLSDFGLARL
PBL42         PMDWTTRMQIAYAAAQGLDYLHDKANP--PVIYRDLKASNILL-DDDFSPKLSDFGLHKL
PBL43         PMDWITRMKIAFGAAQGLDYLHDKVTP--AVIYRDLKASNILL-DAEFYPKLCDFGLHNL
PBL21         PLSWNTRMKIAVGAARGIEYLHCTANP--PVIYRDLKSANILL-DKEFSPKLSDFGLAKL
PBL22         PLSWYTRMKIAVGAARGIEYLHCKISP--SVIYRDLKSANILL-DKEFSVKLSDFGLAKV
PBL24         PLDWNSRIRIALGAAKGLEYLHEKANP--PVIYRDFKSSNILL-NVDFDAKLSDFGLAKL
PBL26         PLDWDTRIRIALGAAMGLEYLHDKANP--PVIYRDLKAANILL-DGEFNAKLSDFGLAKL
PBL25         PLDWNTRIKIALGAAKGIEYLHDEADP--PVIYRDLKSSNILL-DPEYVAKLSDFGLAKL
PBL5          PLDWNTRMKIAAGAARGLEYLHDRMTP--PVIYRDLKCSNILL-GEDYQPKLSDFGLAKV
PBL6          PLAWNTRMKIAAGAARGLEYLHDTMKP--PVIYRDLKCSNILI-DEGYHAKLSDFGLAKV
PBL23         PLDWDTRMKVAAGAARGLEYLHETADP--PVIYRDFKASNILL-DEEFNPKLSDFGLAKV
PBL7          PLDWNTRMKIAAGAAKGLEYLHDKTMP--PVIYRDLKCSNILL-DDDYFPKLSDFGLAKL
PBS1          ALDWNMRMKIAAGAAKGLEFLHDKANP--PVIYRDFKSSNILL-DEGFHPKLSDFGLAKL
PBL27         PLDWSTRMTIAAGAAKGLEYLHDKANP--PVIYRDLKSSNILL-GDGYHPKLSDFGLAKL
PBL30         PFPWDLRIKIVIGAARGLAFLH-SLQR--EVIYRDFKASNILL-DSNYDAKLSDFGLAKL
PBL33         ALPWLTRVKILLGAAKGLEFLH-KQEK--PVIYRDFKPSNILL-SSDFSSKLSDFGLATD
PBL16         PLSWAIRMKIAFGAAKGLAFLH-EAKK--PVIYRDFKTSNILL-DMDYNAKLSDFGLAKD
PBL15         SLPWATRLKIAVAAAKGLAFLH-DLES--PIIYRDFKTSNILL-DSDFTAKLSDFGLAKM
PBL36         PLPWSVRMKIALGAAKGLAFLHEEAEK--PVIYRDFKTSNILL-DGEYNAKLSDFGLAKD
PBL35         PLPWSIRMKIALGAAKGLSFLHEEALK--PVIYRDFKTSNILL-DGEYNAKLSDFGLAKD
PBL34         PLPWSIRMKIALGAAKGLSFLHEEALK--PVIYRDFKTSNILL-DADYNAKLSDFGLAKD
PBL17         TLTWTKRMKIALDAAKGLAFLH-GAER--SIIYRDLKTANILL-DEGYNAKLSDFGLAKD
PBL12         AMAWGIRMKIALGAAKGLAFLH-EAEK--PVIYRDFKTSNILL-DSDYNAKLSDFGLAKD
PBL8          PLSWSRRMMIALGAAKGLAFLH-NAER--PVIYRDFKTSNILL-DSDYTAKLSDFGLAKA
RIPK          SLPWSTRMKIAHGAATGLQFLH-EAEN--PVIYRDFKASNILL-DSDYTAKLSDFGLAKD
PBL13         PLPWTTRLNIAYEAAKGLQFLH-EAEK--PIIYRDFKASNILL-DSDYTAKLSDFGLAKD
PBL29         VLSWSLRMKVAIGAARGLCFLH-EAND--QVIYRDFKAANILL-DSGFNAKLSDFGLAKE
PBL2          PLTWAIRMKVAVGAAKGLTFLH-EAKS--QVIYRDFKAANILL-DADFNAKLSDFGLAKA
PBL3          PLTWAIRMKVAIGAAKGLTFLH-DAKS--QVIYRDFKAANILL-DAEFNSKLSDFGLAKA
PBL4          PIPWRTRIKVAIGAARGLAFLHEA-----QVIYRDFKASNILL-DSEFNAKLSDFGLAKV
PBL18         PIPWKTRMKVAFSAARGLSFLHEA-----KVIYRDFKASNILL-DVDFNAKLSDFGLAKA
BIK1          PLPWFLRVNVALDAAKGLAFLH-SDPV--KVIYRDIKASNILL-DADYNAKLSDFGLARD
PBL1          PLSWILRIKVALDAAKGLAFLH-SDPV--KVIYRDIKASNILL-DSDFNAKLSDFGLARD
PBL11         PLSWNTRVRMALGAARGLAFLH-NAQP--QVIYRDFKASNILL-DSNYNAKLSDFGLARD
PBL9          PLSWKLRLKVALGAAKGLAFLH-SSET--RVIYRDFKTSNILL-DSEYNAKLSDFGLAKD
PBL10         PLSWTLRLKVALGAAKGLAFLH-NAET--SVIYRDFKTSNILL-DSEYNAKLSDFGLAKD
PBL32         PLSWEIRLKIAIGAAKGLAFLH-ASEK--QVIYRDFKASNILL-DGSYNAKISDFGLAKL
PBL31         ALPWDTRLKIAIEAAQGLTFLH-NSEK--SVIYRDFKASNILL-DSNFHAKLSDFGLAKN


ZRK6          IP-EGETFVHDDTLQKYHELRHNTLKGTHGLGVCNLPVIDPDYKSTGKVTTKTDMHSFGG
ZRK15         IP-QGETFVKLGN---------GCIGGDYDY-------MDDNYLINGIVSEKTDAFGFGI
ZRK12         IP-EGETF-V-QV---------DYIAGTVDY-------LKPNYLKHGVVSEETDVFAVGH
ZRK13         IP-EGETF-V-RV---------EAEDGFYSY-------FADNYVNSVVVSEKTDVFAFGI
ZRK14         IP-EGETF-V-RV---------DRDVGLYSY-------FADNYVRSGLVSDKTDVFAFGI
ZRK4          IP-EGETFVKVHA---------DRVEGTLDY-------LEYNYAATGLITEYTDVFSFGV
ZRK2          LP-EGKSR-I-EV---------ECVQGTIGY-------LDPVYYTTKMVTEYTDVYSFGV
ZRK1          LP-EGKSR-I-EA---------EWVLGTFGY-------IDPLYHKTCFVTEYTDVYSFGI
ZRK3          LE-EGKSQ-I-EA---------EDVLGTYGY-------LDPLYFATRIVTEYTDVYSFGV
ZED1          IP-EGELY---VE---------DDVKGVIGF-------VDPDYYWTMKVTEKVDIYSFGV
ZRK7          IP-EGELG---VE---------DIVCGTQGF-------GEPHYM------ENMDSIKNRL
ZRK10         LP-EGETG---VN---------DMVCRTSSY-------IEPDYFNTGLVTENVDIYSLGI
IRAK4(4U97_A) SE-KFAQT-V-MT---------SRIVGTTAY-------MAPE-ALRGEITPKSDIYSFGV
Pto(3HGK_A)   GT-ELGQT-H-LX---------XVVKGTLGY-------IDPEYFIKGRLTEKSDVYSFGV
BRI1(5LPV_A)  MS-AMDXH-L-XV---------XTLAGTPGY-------VPPEYYQSFRCSTKGDVYSYGV
BAK1(3UIM_A)  M--DYKDX-H-VX---------XAVRGXIGH-------IAPEYLSTGKSSEKTDVFGYGV
PBL28         MP-EGKDT-C-VT---------ARVLGTFGY-------FDPEYTSTGKLTLQSDIYAFGV
PBL20         GP-EGDNT-H-VT---------TARVGTDGY-------AAPEYVITGHLKTHCDVYSFGV
PBL19         GP-DGDNT-H-VT---------TARVGTHGY-------AAPEYVQTGHLRLKSDVYSFGV
PBL37         GP-PEGLG-H-VS---------TSVVGTVGY-------AAPEYVQTGKLTAKSDVWSFGV
PBL38         GP-SDGIT-H-VS---------TAVVGTIGY-------AAPEYIQTGHLTAKSDVWSYGI
PBL39         GP-SEGLT-H-VS---------TDVVGTMGY-------AAPEYIQTGRLTSKSDVWGYGV
PBL40         GP-SPGSS-H-VS---------TDVVGTMGY-------AAPEYIQTGRLTSKSDVWGYGV
CDG1          GP-SDDMS-H-VS---------TRVMGTHGY-------CAPEYANTGKLTLKSDIYSFGV
PBL41         GP-TEGKD-H-VS---------TRVMGTYGY-------CAPEYAMTGQLTAKSDVYSFGV
PBL42         GPGTGDKM-MALS---------SRVMGTYGY-------SAPEYTRGGNLTLKSDVYSFGV
PBL43         EPGTGDSL-F-LS---------SRVMDTYGY-------SAPEYTRGDDLTVKSDVYSFGV
PBL21         GP-VGDRT-H-VS---------TRVMGTYGY-------CAPEYAMSGKLTVKSDIYCFGV
PBL22         GP-VGNRT-H-VS---------TRVMGTYGY-------CAPEYAMSGRLTIKSDIYSFGV
PBL24         GS-VGDTQ-N-VS---------SRVVGTYGY-------CAPEYHKTGQLTVKSDVYSFGV
PBL26         GP-VGDKQ-H-VS---------SRVMGTYGY-------CAPEYQRTGQLTTKSDVYSFGV
PBL25         GP-VGDTL-H-VS---------SRVMGTYGY-------CAPEYQRTGYLTNKSDVYSFGV
PBL5          GP-SGDKT-H-VS---------TRVMGTYGY-------CAPDYAMTGQLTFKSDIYSFGV
PBL6          GP-RGSET-H-VS---------TRVMGTYGY-------CAPDYALTGQLTFKSDVYSFGV
PBL23         GP-TGGET-H-VS---------TRVMGTYGY-------CAPEYALTGQLTVKSDVYSFGV
PBL7          GP-VGDKS-H-VS---------TRVMGTYGY-------CAPEYAMTGQLTLKSDVYSFGV
PBS1          GP-TGDKS-H-VS---------TRVMGTYGY-------CAPEYAMTGQLTVKSDVYSFGV
PBL27         GP-VGDKT-H-VS---------TRVMGTYGY-------CAPEYAMTGQLTLKSDVYSFGV
PBL30         GP-ADEKS-H-VT---------TRIMGTYGY-------AAPEYMATGHLYVKSDVFAFGV
PBL33         GS-EEEDS-N-FT---------KSVMGTEGY-------AAPEYISAGNLTTMSDVFSFGV
PBL16         GP-VGDKS-H-VS---------TRIMGTYGY-------AAPEYIMTGHLTPGSDVYSFGV
PBL15         GP-EGSKS-H-VT---------TRVMGTYGY-------AAPEYVSTGHLTTKSDVYSYGV
PBL36         AP-DEKKS-H-VS---------TRVMGTYGY-------AAPEYVMTGHLTTKSDVYSFGV
PBL35         AP-DEGKT-H-VS---------TRVMGTYGY-------AAPEYVMTGHLTSKSDVYSFGV
PBL34         AP-DEGKT-H-VS---------TRVMGTYGY-------AAPEYVMTGHLTSKSDVYSFGV
PBL17         GP-RGDQT-H-VS---------TRVMGTYGY-------AAPEYVMTGHLTSRSDVYGFGV
PBL12         GP-EGEHT-H-VT---------TRVMGTQGY-------AAPEYIMTGHLTTMNDVYSFGV
PBL8          GP-QGDET-H-VS---------TRVMGTYGY-------AAPEYVMTGHLTARSDVYSFGV
RIPK          GP-EGDDT-H-VS---------TRVMGTQGY-------AAPEYIMTGHLTARSDVYSFGV
PBL13         GP-QGDDT-H-VS---------TRVMGTQGY-------AAPEYIMTGHLTAKSDVYSFGV
PBL29         GP-KDNRS-H-VT---------TEVMGTEGY-------AAPEYLATGHLTTKCDVYSFGV
PBL2          GP-TGDNT-H-VS---------TKVIGTHGY-------AAPEYVATGRLTAKSDVYSFGV
PBL3          GP-TGDKT-H-VS---------TQVMGTHGY-------AAPEYVATGRLTAKSDVYSFGV
PBL4          GP-TGDRT-H-VS---------TQVMGTQGY-------AAPEYVATGRITAKSDVYSFGV
PBL18         GP-TGDRT-H-VT---------TQVIGTQGY-------AAPEYIATGRLTSKSDVYSFGV
BIK1          GP-MGDLS-Y-VS---------TRVMGTYGY-------AAPEYMSSGHLNARSDVYSFGV
PBL1          GP-MGEQS-Y-VS---------TRVMGTFGY-------AAPEYVSTGHLNARSDVYSFGV
PBL11         GP-MGDNS-H-VS---------TRVMGTQGY-------AAPEYLATGHLSVKSDVYSFGV
PBL9          GP-IGDKS-H-VS---------TRVMGTHGY-------AAPEYLATGHLTTKSDVYSFGV
PBL10         GP-TGDKS-H-VS---------TRIMGTYGY-------AAPEYLATGHLTTKSDVYSYGV
PBL32         GP-SASQS-H-IT---------TRVMGTHGY-------AAPEYVATGHLYVKSDVYGFGV
PBL31         GP-INGFS-H-VT---------TRVMGTQGY-------AAPEYMATGHLYVRSDVYGFGV


ZRK6          FM-LALVQIREVD-------DELSLS---SDMLRALAD----------LF---IKPYDDV
ZRK15         FM-QKLLMGEERF----------------HELC--YDR----------S----DLTTFEN
ZRK12         SM-QMLLMGEKIF-------DRIMRR-----------P----------F----PTSKFME
ZRK13         FMGLTLLLGYKSYFEHYRGEEKESEEEDPEDTD--ELDYFNKKRHARYW----LSKLKKD
ZRK14         FMGHRLLLGYEYYFEHYRGEEEESED---GFDS--LMK----------RHARNLLSTLKE
ZRK4          LL-QNFFTRTYGVVDCCCSEDESLFEEFEDKQN--VMN----------LRISDRISKFVE
ZRK2          FL-MVILTGKPAL-------ASTSSD---GDYK--HIA----------S----YVKGFHE
ZRK1          CL-LVIITGKPAI-------MTISDG---DLQG--ILS----------L----VRELCEN
ZRK3          FL-MVVITGISVY-------FTGSDG---YPVG--ILG----------Y----MKGLAEN
ZED1          VM-LVLLSGRAAV-------FNGPDE---APMS--LND----------H----VSEVMEK
ZRK7          MV-TVIT-----------------------------------------------------
ZRK10         IM-LIILTGKSEY-------NSEVAV------YLPVLP----------V----YVGKFLE
IRAK4(4U97_A) VL-LEIITGLPAV-------DEHR-----EPQL--LLD----------I----KEEIEDE
Pto(3HGK_A)   VL-FEVLCARSAI-------VQSLPR---EMVN--LAE----------W----AVESHNN
BRI1(5LPV_A)  VL-LELLTGKRPT-------DSPDF----GDNN--LVG----------W----VKQHAK-
BAK1(3UIM_A)  ML-LELITGQRAF-------DLARLA---NDDDVMLLD----------W----VKGLLKE
PBL28         VL-LELLTGRRAV-------DLTQGP---NEQN--LVL----------Q----VRNILND
PBL20         VL-YEIITGRRTL-------ERMKPL---AEQK--LLE----------W----VKKYPIN
PBL19         VL-YEIITGRRTI-------ERNKPV---AERR--LLD----------W----VKEYPAD
PBL37         VL-YELITGRRAV-------DRNRPR---GEQK--LLE----------W----VKPYVSD
PBL38         FL-YELITGRRPF-------DRNRPR---NEQN--ILE----------W----IRPHLSD
PBL39         FL-YELITGRRPV-------DRNRPK---GEQK--LLE----------W----VRPYLSD
PBL40         FI-YELITGRRPL-------DRNKPK---GEQK--LLE----------W----VRPYLSD
CDG1          VL-LELISGRKAL-------MPSSECV--GNQSRYLVH----------W----ARPLFLN
PBL41         VL-LEIISGRRAI-------DGDRPT---EEQN--LIS----------W----AEPLLKD
PBL42         VL-LELITGRRAL-------DTTRPN---DEQN--LVS----------W----AQPIFRD
PBL43         VL-LELITGRRAI-------DTTKPN---DEQN--LVA----------W----AQPIFKD
PBL21         VL-LELITGRKAI-------DLGQKQ---GEQN--LVT----------W----SRPYLKD
PBL22         VL-LELISGRKAI-------DLSKPN---GEQY--LVA----------W----ARPYLKD
PBL24         VL-LELITGKRVI-------DTTRPC---HEQN--LVT----------W----AQPIFRE
PBL26         VL-LELITGRRVI-------DTTRPK---DEQN--LVT----------W----AQPVFKE
PBL25         VL-LELISGRRVI-------DTMRPS---HEQN--LVT----------W----ALPIFRD
PBL5          VL-LELITGRKAI-------DNTKTR---KDQN--LVG----------W----ARPLFKD
PBL6          VL-LELITGRKAY-------DNTRTR---NHQS--LVE----------W----ANPLFKD
PBL23         VF-LEMITGRRVI-------DTTKPT---EEQN--LVT----------W----ASPLFKD
PBL7          VL-LEIITGRKAI-------DSSRST---GEQN--LVA----------W----ARPLFKD
PBS1          VF-LELITGRKAI-------DSEMPH---GEQN--LVA----------W----ARPLFND
PBL27         VF-LELITGRKAI-------DNARAP---GEHN--LVA----------W----ARPLFKD
PBL30         VL-LEIMTGLTAH-------NTKRPR---GQES--LVD----------W----LRPELSN
PBL33         VL-LEMLTARKAV-------EKYRAQ---RGRN--LVE----------W----ARPMLKD
PBL16         VL-LELLTGRKSL-------DKSRPT---REQN--LID----------W----ALPLLKE
PBL15         VL-LELLTGRRAT-------EKSRPK---NQQN--IID----------W----SKPYLTS
PBL36         VL-LEILTGRRSV-------DKSRPN---GEQN--LVE----------W----VRPHLLD
PBL35         VL-LEMLTGRRSM-------DKNRPN---GEHN--LVE----------W----ARPHLLD
PBL34         VL-LEMLTGRRSM-------DKNRPN---GEHN--LVE----------W----ARPHLLD
PBL17         LL-LEMLLGKRAM-------DKSRAC---REHN--LVE----------W----ARPLLNH
PBL12         VL-LELITGKRSM-------DNTRTR---REQS--LVE----------W----ARPMLRD
PBL8          VL-LEMLTGRKSV-------DKTRPS---KEQN--LVD----------W----ARPKLND
RIPK          VL-LELLTGRRSV-------DKKRSS---REQN--LVD----------W----ARPMLND
PBL13         VL-LELLTGRKSV-------DIARSS---RKET--LVE----------W----ARPMLND
PBL29         VL-LEILSGRRVI-------DKSKSR---EEEN--LVD----------W----ATPYLRD
PBL2          VL-LELISGRRAM-------DNSNGG---NEYS--LVD----------W----ATPYLGD
PBL3          VL-LELLSGRRAV-------DKSKVG---MEQS--LVD----------W----ATPYLGD
PBL4          VL-LELLSGRLTV-------DKTKVG---VERN--LVD----------W----AIPYLGD
PBL18         VL-LELLSGRPTL-------DKSKVG---VERN--LVD----------W----AIPYLVD
BIK1          LL-LEILSGKRAL-------DHNRPA---KEEN--LVD----------W----ARPYLTS
PBL1          VL-LELLCGRQAL-------DHNRPA---KEQN--LVD----------W----ARPYLTS
PBL11         VL-LELLSGRRAI-------DKNQPV---GEHN--LVD----------W----ARPYLTN
PBL9          VL-LELLSGRRAV-------DKNRPS---GERN--LVE----------W----AKPYLVN
PBL10         VL-LEVLSGRRAV-------DKNRPP---GEQK--LVE----------W----ARPLLAN
PBL32         VL-AEILTGLHAL-------DPTRPT---GQHN--LTE----------W----IKPHLSE
PBL31         VL-LELLTGLRAL-------DPNRPS---AQQN--LVE----------W----AKPGLNQ


ZRK6          RYVHFPLHHHVSKILRKFGY--AEVVDSDM---------SEVA-AWPIKAFLRLALRCIG
ZRK15         R--------------RKFAKCIDEIVDSNMLEKIGDV--TEEE-RCRMEAFIVLSERCIG
ZRK12         E--------------PKM----DEIADPEMGEI------SEEE-LCQMKAFLLLSLRCTG
ZRK13         ---------------RPM----EEIADRKMIKNMGQI--LEQE-LFQMKAFRMLSLRCMG
ZRK14         D--------------RPM----EEIADSKMIEKMGQI--SEQE-RCQMKAFLKLSLRCTG
ZRK4          E--------------GRI----FDMLDPKMLESMGDDETEEHK-IRRMKAVLMLSLRCTG
ZRK2          N--------------GQL----DGVIDPKVMED------ITSAQKVHVEACVVLALRCCE
ZRK1          ---------------GKL----DEVIDPRLMKD------ITSGQRLQVEACVVLALRCCK
ZRK3          ---------------GKL----NEIVYPMIMKE------MTSAQRLQVEACVLLALRCCE
ZED1          ---------------GEF----DEIVDKEIWNDLGGDDDLVLR-RSQVKAFLRLALRCVR
ZRK7          ------------------------------------------------------------
ZRK10         R--------------GLL----TELIDPSILDSTSDDI-PKHS-RLQMEAFIELAFRCVR
IRAK4(4U97_A) E--------------KTI----EDYIDKKM---------NDAD-STSVEAMYSVASQCLH
Pto(3HGK_A)   ---------------GQL----EQIVDPNL--A------DKIR-PESLRKFGDTAVKCLA
BRI1(5LPV_A)  ---------------LRI----SDVFDPELMKE------DPAL-EIELLQHLKVAVACLD
BAK1(3UIM_A)  ---------------KKL----EALVDVDL--Q------GNYK-DEEVEQLIQVALLCTQ
PBL28         R--------------KKL----RKVIDVELP-R------NSYS-MEAITMFADLASRCIR
PBL20         S--------------KRF----KMIVDSKL--C------NKYP-IAMVRRVAKLADHCVN
PBL19         S--------------QRF----SMIVDPRL--R------NNYP-AAGARSLAKLADLCLK
PBL37         S--------------KKF----HLIVDPRL--E------GQYYCMKSVQRVAALANKCLM
PBL38         I--------------KKF----KMIIDPRL--E------GNYY-LKSALKLAAVANRCLM
PBL39         T--------------RKF----KLILDPRL--E------GKYP-IKSVQKLAVVANRCLV
PBL40         T--------------RRF----RLIVDPRL--E------GKYM-IKSVQKLAVVANLCLT
CDG1          ---------------GRI----RQIVDPRLARK------GGFS-NILLYRGIEVAFLCLA
PBL41         R--------------RMF----AQIVDPNL--D------GNYP-VKGLHQALAIAAMCLQ
PBL42         P--------------KRY----PDMADPVL--E------NKFS-ERGLNQAVAIASMCVQ
PBL43         P--------------KRY----PDMADPLL--R------KNFS-ERGLNQAVAITSMCLQ
PBL21         Q--------------KKF----GHLVDPSL--R------GKYP-RRCLNYAIAIIAMCLN
PBL22         P--------------KKF----GLLVDPLL--R------GKFS-KRCLNYAISITEMCLN
PBL24         P--------------NRF----PELADPLL--Q------GEFP-EKSLNQAVAIAAMCLQ
PBL26         P--------------SRF----PELADPSL--E------GVFP-EKALNQAVAVAAMCLQ
PBL25         P--------------TRY----WQLADPLL--R------GDYP-EKSLNQAIAVAAMCLH
PBL5          R--------------RNF----PKMVDPLL--Q------GQYP-VRGLYQALAISAMCVQ
PBL6          R--------------KNF----KKMVDPLL--E------GDYP-VRGLYQALAIAAMCVQ
PBL23         R--------------RKF----TLMADPLL--E------GKYP-IKGLYQALAVAAMCLQ
PBL7          R--------------RKF----SQMADPML--Q------GQYP-PRGLYQALAVAAMCVQ
PBS1          R--------------RKF----IKLADPRL--K------GRFP-TRALYQALAVASMCIQ
PBL27         R--------------RKF----PKMADPSL--Q------GRYP-MRGLYQALAVAAMCLQ
PBL30         K--------------HRV----KQIMDKGI--K------GQYT-TKVATEMARITLSCIE
PBL33         P--------------NKL----ERIIDPSL--E------GKYS-VEGIRKAAALAYQCLS
PBL16         K--------------KKV----LNIVDPKM--N------CEYP-VKAVQKAAMLAYHCLN
PBL15         S--------------RRL----RCVMDPRL--A------GQYS-VKAAKDTALLALQCVS
PBL36         K--------------KRF----YRLLDPRL--E------GHYS-IKGAQKATQVAAQCLN
PBL35         K--------------RRF----YRLLDPRL--E------GHFS-VKGAQKVTQLAAQCLS
PBL34         K--------------RRF----YRLLDPRL--E------GHFS-IKGAQKVTQLAAQCLS
PBL17         N--------------KKL----LRIIDPRM--D------GQYG-TKALMKVAGLAYQCLS
PBL12         Q--------------RKL----ERIIDPRL--A------NQHK-TEAAQVAASLAYKCLS
PBL8          K--------------RKL----LQIIDPRL--E------NQYS-VRAAQKACSLAYYCLS
RIPK          P--------------RKL----SRIMDPRL--E------GQYS-ETGARKAATLAYQCLS
PBL13         A--------------RKL----GRIMDPRL--E------DQYS-ETGARKAATLAYQCLR
PBL29         K--------------RKV----FRIMDTKL--V------GQYP-QKAAFMMSFLALQCIG
PBL2          K--------------RKL----FRIMDTKL--G------GQYP-QKGAFTAANLALQCLN
PBL3          K--------------RKL----FRIMDTRL--G------GQYP-QKGAYTAASLALQCLN
PBL4          K--------------RKV----FRIMDTKL--G------GQYP-HKGACLTANTALQCLN
PBL18         R--------------RKV----FRIMDTKL--G------GQYP-HKGACAAANIALRCLN
BIK1          K--------------RKV----LLIVDNRL--D------TQYL-PEEAVRMASVAVQCLS
PBL1          R--------------RKV----LLIVDTRL--N------SQYK-PEGAVRLASIAVQCLS
PBL11         K--------------RRL----LRVMDPRL--Q------GQYS-LTRALKIAVLALDCIS
PBL9          K--------------RKI----FRVIDNRL--Q------DQYS-MEEACKVATLSLRCLT
PBL10         K--------------RKL----FRVIDNRL--Q------DQYS-MEEACKVATLALRCLT
PBL32         R--------------RKL----RSIMDPRL--E------GKYP-FKSAFRVAQLALKCLG
PBL31         K--------------KKV----QKMMDPRL--E------QKYP-LLAVTKTAELILRCLE
